# Supplementary material for: Gene Fusion Analysis in the Battle against the African Endemic Sleeping Sickness
Source: PLoS One. 2013 Jul 17;8(7):e68854. doi: 10.1371/journal.pone.0068854 (PMC3714255; doi:10.1371/journal.pone.0068854)
Supplement: Table S5 — Gene ontology (GO) annotation of the fusion events identified. The Uniprot gene ontology (GO) annotations (biological process, molecular function, cellular component), as well as the Conserved Domains Database (CDD) annotations, are shown for the 49 results that passed the backward BLAST verification; as some of the events were found multiple times, the common events were reduced to one before the GO analysis, resulting in 39 unique protein pairs. No significant bias is apparent for the biological process of the proteins involved in the fusion events in general, nor for their respective molecular function. Based on the GO annotations, approximately 40% of our results had unknown biological process (compared to ∼71% for the whole genome), 9% of our results had unknown molecular function (compared to ∼39% for the whole genome), and 59% of our results had unknown cellular component (compared to ∼47% for the whole genome). (XLSX) [file pone.0068854.s005.xlsx]

## Sheet: Sheet1
		UniProt Gene Ontology Annotation	UniProt Gene Ontology Annotation	UniProt Gene Ontology Annotation
Fused protein	CDD	Biological process	Molecular function	Cellular component
13094041	cd10747, cd06257, cd10719, PRK14279	DNA replication (GO:0006260), protein folding (GO:0006457), response to heat (GO:0009408)	ATP binding (GO:0005524), metal ion binding (GO:0046872)	cytoplasm (GO:0005737)
17983784	cd04166, cd02027, cd04095, cd03695, PRK05506	GTP catabolic process (GO:0006184), sulfate assimilation (GO:0000103)	ATP binding (GO:0005524), GTP binding (GO:0005525), GTPase activity (GO:0003924), adenylylsulfate kinase activity (GO:0004020), sulfate adenylyltransferase (ATP) activity (GO:0004781)	-
7189996	pfam13085, cd01916, PRK08640	tricarboxylic acid cycle (GO:0006099)	electron carrier activity (GO:0009055), iron-sulfur cluster binding (GO:0051536), oxidoreductase activity (GO:0016491)	-
297255006	cl18155, pfam01472, COG0144	-	RNA binding (GO:0003723)	-
23497583	cd01400, cl07843, cl02877, PLN02539, COG0363	pentose-phosphate shunt (GO:0006098)	6-phosphogluconolactonase activity (GO:0017057), NADP binding (GO:0050661), glucose-6-phosphate dehydrogenase activity (GO:0004345)	-
113631616	cd08250, cd05323, smart00829, TIGR01830	response to oxidative stress (GO:0006979)	nucleotide binding (GO:0000166), oxidoreductase activity (GO:0016491), zinc ion binding (GO:0008270)	mitochondrion (GO:0005739), peroxisome (GO:0005777)
CMO271C	cd00180, cd07829	-	-	-
CMQ255C	cd01744, cd01423, pfam02786, smart01097, pfam02729, pfam02787, pfam00185, cd01316, cl17255, pfam00289, TIGR01369, COG0505, COG0540	-	-	-
CMT489C	cd01335, pfam00919, pfam00639, pfam01938, PRK14333	-	-	-
14573988	RR	RR	RR	RR
2315645	RR	RR	RR	RR
1280169	RR	RR	RR	RR
Q5XJ54	cd03028, cd02984, cd03028	cell redox homeostasis (GO:0045454)	electron carrier activity (GO:0009055), protein disulfide oxidoreductase activity (GO:0015035)	cell cortex (GO:0005938)
Q08C92	cd01335, pfam00258, pfam08608, PRK13762	tRNA processing (GO:0008033)	4 iron, 4 sulfur cluster binding (GO:0051539), FMN binding (GO:0010181), iron ion binding (GO:0005506), oxidoreductase activity (GO:0016491)	-
Q8JHH7	cd10294, cd00817, COG0625	valyl-tRNA aminoacylation (GO:0006438)	ATP binding (GO:0005524), valine-tRNA ligase activity (GO:0004832)	cytoplasm (GO:0005737)
Q1ED17	cd03488, cd00659, pfam14370, smart00435	DNA replication (GO:0006260), DNA topological change (GO:0006265), chromatin remodeling (GO:0006338), chromosome segregation (GO:0007059)	DNA topoisomerase (ATP-hydrolyzing) activity (GO:0003918), DNA topoisomerase type I activity (GO:0003917)	nucleolus (GO:0005730), replication fork protection complex (GO:0031298)
57226667	cd03796, cd07989, COG0438, COG0204	GPI anchor biosynthetic process (GO:0006506)	1-acylglycerol-3-phosphate O-acyltransferase activity (GO:0003841)	membrane (GO:0016020)
RO3T_05874	cd08062, cl00600, PLN032426	-	-	-
RO3G_11246	cd06223, cd08250, COG1063	nucleoside metabolic process (GO:0009116), pyrimidine nucleotide biosynthetic process (GO:0006221)	nucleotide binding (GO:0000166), orotate phosphoribosyltransferase activity (GO:0004588), oxidoreductase activity (GO:0016491), zinc ion binding (GO:0008270)	-
Afua_1g10830	pfam00549, cl18355, pfam02629, COG0074, PRK00696	-	ATP binding (GO:0005524), cofactor binding (GO:0048037), succinate-CoA ligase (GDP-forming) activity (GO:0004776)	-
Afua_3g03970	cd06183, pfam00173, PTZ00319	-	cytochrome-b5 reductase activity (GO:0004128), heme binding (GO:0020037)	-
TGME49_034510	cd00204, pfam00887, pfam12796	-	1-alkyl-2-acetylglycerophosphocholine esterase activity (GO:0003847), fatty-acyl-CoA binding (GO:0000062)	-
15718120	cd02440, pfam13532, cl17169	methylation (GO:0032259)	methyltransferase activity (GO:0008168), oxidoreductase activity (GO:0016491)	cytoplasm (GO:0005737)
14625283	RR	RR	RR	RR
Q7T3F6	cd01218, cd00065, smart00064	-	metal ion binding (GO:0046872), phospholipid binding (GO:0005543)	-
A8E528	cl00155, cl17354, smart00213	-	phosphoprotein phosphatase activity (GO:0004721)	nucleus (GO:0005634)
RO3G_01043	cd00204, pfam00887, pfam13857	-	fatty-acyl-CoA binding (GO:0000062)	-
148551659	PRK14054, PRK00222, pfam01641	protein metabolic process (GO:0019538)	peptide-methionine-(S)-S-oxide reductase activity (GO:0008113)	-
TGME49_091930	cd00590	-	nucleic acid binding (GO:0003676), nucleotide binding (GO:0000166)	-
113611229	smart01085	regulation of protein kinase activity (GO:0045859)	protein kinase regulator activity (GO:0019887), protein serine/threonine kinase activity (GO:0004674)	cytoplasm (GO:0005737), nucleus (GO:0005634), protein kinase CK2 complex (GO:0005956)
14209584	cd02659, cd00121, COG5077	ubiquitin-dependent protein catabolic process (GO:0006511)	ubiquitin thiolesterase activity (GO:0004221)	-
7332076	RR	RR	RR	RR
3881810	cd00051, pfam13499	-	calcium ion binding (GO:0005509)	-
Q7ZW29	pfam01530, pfam01853	-	sequence-specific DNA binding transcription factor activity ( GO:0003700), transferase activity (GO:0016740), zinc ion binding (GO:0008270)	nucleus (GO:0005634)
B0S700	cd06465, pfam04387	-	-	-
Q6DBR7	cd06488, pfam04968	-	-	-
RO3T_02488	cd09867, TIGR03674	DNA repair (GO:0006281), nucleic acid phosphodiester bond hydrolysis (GO:0090305)	DNA binding (GO:0003677), nuclease activity (GO:0004518)	nucleus (GO:0005634)
RO3G_04093	cd00515, cd05966, pfam00501	-	AMP binding (GO:0016208), acetate-CoA ligase activity (GO:0003987), hydrolase activity (GO:0016787)	-
RO3T_09902	cd09020, cd00009, pfam10431, smart00382	carbohydrate metabolic process (GO:0005975)	ATP binding (GO:0005524), carbohydrate binding (GO:0030246), isomerase activity (GO:0016853), nucleoside-triphosphatase activity (GO:0017111)	-

## Sheet: Biological process
Biological process	Count	Tritryp	Gene fusion analysis count	Whole genome count
protein folding (GO:0006457)	1	142	0.0238095	0.0245973
response to heat (GO:0009408)	1	1	0.0238095	0.00017322
GTP catabolic process (GO:0006184)	1	6	0.0238095	0.00103932
sulfate assimilation (GO:0000103)	1	0	0.0238095	0
tricarboxylic acid cycle (GO:0006099)	1	11	0.0238095	0.00190542
pentose-phosphate shunt (GO:0006098)	1	9	0.0238095	0.00155898
response to oxidative stress (GO:0006979)	1	9	0.0238095	0.00155898
cell redox homeostasis (GO:0045454)	1	36	0.0238095	0.00623593
tRNA processing (GO:0008033)	1	22	0.0238095	0.00381084
valyl-tRNA aminoacylation (GO:0006438)	1	1	0.0238095	0.00017322
DNA topological change (GO:0006265)	1	9	0.0238095	0.00155898
chromatin remodeling (GO:0006338)	1	5	0.0238095	0.000866101
chromosome segregation (GO:0007059)	1	11	0.0238095	0.00190542
GPI anchor biosynthetic process (GO:0006506)	1	36	0.0238095	0.00623593
nucleoside metabolic process (GO:0009116)	1	38	0.0238095	0.00658237
pyrimidine nucleotide biosynthetic process (GO:0006221)	1	12	0.0238095	0.00207864
methylation (GO:0032259)	1	16	0.0238095	0.00277152
protein metabolic process (GO:0019538)	1	975	0.0238095	0.16889
regulation of protein kinase activity (GO:0045859)	1	5	0.0238095	0.000866101
ubiquitin-dependent protein catabolic process (GO:0006511)	1	66	0.0238095	0.0114325
DNA repair (GO:0006281)	1	69	0.0238095	0.0119522
nucleic acid phosphodiester bond hydrolysis (GO:0090305)	1	2	0.0238095	0.00034644
carbohydrate metabolic process (GO:0005975)	1	126	0.0238095	0.0218257
DNA replication (GO:0006260)	2	52	0.047619	0.00900745
-	17	4114	0.404762	0.712628
total	42	5773
		9068

## Sheet: Molecular function
Molecular function	Count	Tritryp	Gene fusion analysis count	Whole genome count
GTP binding (GO:0005525)	1	112	0.0142857	0.0106181
GTPase activity (GO:0003924)	1	59	0.0142857	0.00559348
adenylylsulfate kinase activity (GO:0004020)	1	0	0.0142857	0
sulfate adenylyltransferase (ATP) activity (GO:0004781)	1	0	0.0142857	0
iron-sulfur cluster binding (GO:0051536)	1	24	0.0142857	0.00227531
RNA binding (GO:0003723)	1	330	0.0142857	0.0312856
6-phosphogluconolactonase activity (GO:0017057)	1	1	0.0142857	9.48047e-05
NADP binding (GO:0050661)	1	1	0.0142857	9.48047e-05
glucose-6-phosphate dehydrogenase activity (GO:0004345)	1	1	0.0142857	9.48047e-05
protein disulfide oxidoreductase activity (GO:0015035)	1	7	0.0142857	0.000663633
4 iron, 4 sulfur cluster binding (GO:0051539)	1	4	0.0142857	0.000379219
FMN binding (GO:0010181)	1	10	0.0142857	0.000948047
iron ion binding (GO:0005506)	1	48	0.0142857	0.00455063
valine-tRNA ligase activity (GO:0004832)	1	1	0.0142857	9.48047e-05
DNA topoisomerase (ATP-hydrolyzing) activity (GO:0003918)	1	3	0.0142857	0.000284414
DNA topoisomerase type I activity (GO:0003917)	1	7	0.0142857	0.000663633
1-acylglycerol-3-phosphate O-acyltransferase activity (GO:0003841)	1	1	0.0142857	9.48047e-05
orotate phosphoribosyltransferase activity (GO:0004588)	1	1	0.0142857	9.48047e-05
cofactor binding (GO:0048037)	1	78	0.0142857	0.00739477
succinate-CoA ligase (GDP-forming) activity (GO:0004776)	1	0	0.0142857	0
cytochrome-b5 reductase activity (GO:0004128)	1	4	0.0142857	0.000379219
heme binding (GO:0020037)	1	21	0.0142857	0.0019909
1-alkyl-2-acetylglycerophosphocholine esterase activity (GO:0003847)	1	1	0.0142857	9.48047e-05
methyltransferase activity (GO:0008168)	1	66	0.0142857	0.00625711
phospholipid binding (GO:0005543)	1	6	0.0142857	0.000568828
phosphoprotein phosphatase activity (GO:0004721)	1	50	0.0142857	0.00474024
peptide-methionine-(S)-S-oxide reductase activity (GO:0008113)	1	2	0.0142857	0.000189609
nucleic acid binding (GO:0003676)	1	690	0.0142857	0.0654152
protein kinase regulator activity (GO:0019887)	1	9	0.0142857	0.000853242
protein serine/threonine kinase activity (GO:0004674)	1	175	0.0142857	0.0165908
ubiquitin thiolesterase activity (GO:0004221)	1	18	0.0142857	0.00170648
calcium ion binding (GO:0005509)	1	49	0.0142857	0.00464543
sequence-specific DNA binding transcription factor activity (GO:0003700)	1	27	0.0142857	0.00255973
transferase activity (GO:0016740)	1	621	0.0142857	0.0588737
nuclease activity (GO:0004518)	1	67	0.0142857	0.00635192
DNA binding (GO:0003677)	1	237	0.0142857	0.0224687
AMP binding (GO:0016208)	1	1	0.0142857	9.48047e-05
acetate-CoA ligase activity (GO:0003987)	1	1	0.0142857	9.48047e-05
hydrolase activity (GO:0016787)	1	781	0.0142857	0.0740425
carbohydrate binding (GO:0030246)	1	10	0.0142857	0.000948047
isomerase activity (GO:0016853)	1	84	0.0142857	0.00796359
nucleoside-triphosphatase activity (GO:0017111)	1	360	0.0142857	0.0341297
metal ion binding (GO:0046872)	2	458	0.0285714	0.0434206
electron carrier activity (GO:0009055)	2	49	0.0285714	0.00464543
fatty-acyl-CoA binding (GO:0000062)	2	5	0.0285714	0.000474024
nucleotide binding (GO:0000166)	3	796	0.0428571	0.0754645
zinc ion binding (GO:0008270)	3	303	0.0428571	0.0287258
ATP binding (GO:0005524)	5	608	0.0714286	0.0576413
oxidoreductase activity (GO:0016491)	5	220	0.0714286	0.020857
-	6	4141	0.0857143	0.392586
total	70	10548
		9068

## Sheet: Cellular component
Cellular component	Count	Tritryp	Gene fusion analysis count	Whole genome count
cytoplasm (GO:0005737)	4	1731	0.105263	0.190891
mitochondrion (GO:0005739)	1	1125	0.0263158	0.124063
peroxisome (GO:0005777)	1	44	0.0263158	0.00485223
cell cortex (GO:0005938)	1	1	0.0263158	0.000110278
nucleolus (GO:0005730)	1	18	0.0263158	0.001985
replication fork protection complex (GO:0031298)	1	5	0.0263158	0.00055139
membrane (GO:0016020)	1	909	0.0263158	0.100243
nucleus (GO:0005634)	4	417	0.105263	0.0459859
protein kinase CK2 complex (GO:0005956)	1	2	0.0263158	0.000220556
-	23	4221	0.605263	0.465483
total	38	8473
		9068
